# Supplementary material for: A theory and methodology to quantify knowledge
Source: R Soc Open Sci. 2019 Apr 3;6(4):181055. doi: 10.1098/rsos.181055 (PMC6502358; doi:10.1098/rsos.181055)
Supplement: Gender differences data 1 [file rsos181055supp3.txt]

vars	meanF	meanM	DeltaMean	d-score	r2	sdWithin	sdTot	varWithin	varTot
__A: Warmth	10,97	9,12	-1,85	-0,5	0,059	3,7	3,814230305	13,69	14,54835282
C: Emotional Stability	10,89	12,18	1,29	0,316	0,024	4,082278481	4,132165609	16,6649976	17,07479262
E: Dominance	10,03	11,01	0,98	0,272	0,018	3,602941176	3,635812076	12,98118512	13,21912945
F: Liveliness	10,32	10,22	-0,1	-0,025	0	4	4	16	16
G: Rule-Consciousness	10,97	11,37	0,4	0,108	0,003	3,703703704	3,709271791	13,71742112	13,75869722
 H: Social Boldness	9,62	9,89	0,27	0,055	0,001	4,909090909	4,911547297	24,09917355	24,12329685
I: Sensitivity	11,57	6,55	-5,02	-1,342	0,31	3,740685544	4,503256203	13,99272834	20,27931643
L: Vigilance	8,14	8,04	-0,1	-0,025	0	4	4	16	16
M: Abstractness	5,54	5,35	-0,19	-0,044	0,001	4,318181818	4,32034253	18,64669421	18,66535957
N: Privateness	7,97	8,84	0,87	0,195	0,009	4,461538462	4,481751928	19,90532544	20,08610035
O: Apprehension	10,12	7,42	-2,7	-0,587	0,079	4,599659284	4,792872188	21,15686553	22,97162381
Q1: Openness to Change	10,17	10,04	-0,13	-0,36	0	0,361111111	0,361111111	0,130401235	0,130401235
 Q2: Self-Reliance	6,37	6,11	-0,26	-0,058	0,001	4,482758621	4,485001682	20,09512485	20,11524009
Q3: Perfectionism	9,70	9,8	0,1	0,025	0	4	4	16	16
Q4: Tension	8,19	7,12	-1,07	-0,24	0,014	4,458333333	4,489873225	19,87673611	20,15896157
