# Supplementary material for: A theory and methodology to quantify knowledge
Source: R Soc Open Sci. 2019 Apr 3;6(4):181055. doi: 10.1098/rsos.181055 (PMC6502358; doi:10.1098/rsos.181055)
Supplement: Gender differences data 2 [file rsos181055supp4.txt]

names	__A: Warmth	C: Emotional Stability	E: Dominance	F: Liveliness	G: Rule-Consciousness	 H: Social Boldness	I: Sensitivity	L: Vigilance	M: Abstractness	N: Privateness	O: Apprehension	Q1: Openness to Change	 Q2: Self-Reliance	Q3: Perfectionism	Q4: Tension
__A: Warmth	13,69	2,416708861	1,866323529	5,18	0,959259259	7,992	2,352891207	-1,332	-1,118409091	-5,282461538	-0,510562181	0,040083333	-6,302758621	-0,74	-1,649583333
C: Emotional Stability	2,416708861	16,6649976	2,206231385	2,612658228	3,779887482	6,613291139	-1,374346809	-6,36835443	-6,16980725	-2,00345667	-9,764086861	0,073707806	-5,123963335	1,632911392	-7,462064873
E: Dominance	1,866323529	2,206231385	12,98118512	2,45	-1,067538126	6,544251337	-1,347746997	0,576470588	0,155581551	-3,375678733	-3,811629422	0,325265523	-1,615111562	1,297058824	1,445680147
F: Liveliness	5,18	2,612658228	2,45	16	-1,185185185	8,64	-0,598509687	0,16	1,381818182	-4,818461538	-1,2879046	0,158888889	-8,427586207	-1,92	-0,891666667
G: Rule-Consciousness	0,959259259	3,779887482	-1,067538126	-1,185185185	13,71742112	0,363636364	-1,108351272	-1,037037037	-6,237373737	1,652421652	-2,044293015	-0,361111111	-1,826309068	4,444444444	-4,293209877
 H: Social Boldness	7,992	6,613291139	6,544251337	8,64	0,363636364	24,09917355	-0,734534616	-2,749090909	-1,059917355	-8,541818182	-6,999845129	0,336818182	-6,821943574	0	-4,377272727
I: Sensitivity	2,352891207	-1,374346809	-1,347746997	-0,598509687	-1,108351272	-0,734534616	13,99272834	-1,047391952	2,907532855	-1,335136994	2,580881849	0,135080311	1,844544941	-0,897764531	0,833861153
L: Vigilance	-1,332	-6,36835443	0,576470588	0,16	-1,037037037	-2,749090909	-1,047391952	16	3,281818182	3,926153846	4,231686542	-0,101111111	2,868965517	9,6	4,993333333
M: Abstractness	-1,118409091	-6,16980725	0,155581551	1,381818182	-6,237373737	-1,059917355	2,907532855	3,281818182	18,64669421	-1,348601399	4,36967632	0,576957071	2,903605016	-6,390909091	3,850378788
N: Privateness	-5,282461538	-2,00345667	-3,375678733	-4,818461538	1,652421652	-8,541818182	-1,335136994	3,926153846	-1,348601399	19,90532544	0,205215568	-0,177222222	5,4	2,32	0
O: Apprehension	-0,510562181	-9,764086861	-3,811629422	-1,2879046	-2,044293015	-6,999845129	2,580881849	4,231686542	4,36967632	0,205215568	21,15686553	-0,149488927	2,886682723	-0,183986371	7,382453152
Q1: Openness to Change	0,040083333	0,073707806	0,325265523	0,158888889	-0,361111111	0,336818182	0,135080311	-0,101111111	0,576957071	-0,177222222	-0,149488927	0,130401235	0,161877395	-0,216666667	-0,16099537
 Q2: Self-Reliance	-6,302758621	-5,123963335	-1,615111562	-8,427586207	-1,826309068	-6,821943574	1,844544941	2,868965517	2,903605016	5,4	2,886682723	0,161877395	20,09512485	1,793103448	4,596695402
Q3: Perfectionism	-0,74	1,632911392	1,297058824	-1,92	4,444444444	0	-0,897764531	9,6	-6,390909091	2,32	-0,183986371	-0,216666667	1,793103448	16	-1,426666667
Q4: Tension	-0,164958333	-0,746206487	0,144568015	-0,089166667	-0,429320988	-0,437727273	0,083386115	0,499333333	0,385037879	0	0,738245315	-0,016099537	0,45966954	-0,142666667	19,87673611
