# Supplementary material for: A theory and methodology to quantify knowledge
Source: R Soc Open Sci. 2019 Apr 3;6(4):181055. doi: 10.1098/rsos.181055 (PMC6502358; doi:10.1098/rsos.181055)
Supplement: Gender differences data 3 [file rsos181055supp5.txt]

names	__A: Warmth	C: Emotional Stability	E: Dominance	F: Liveliness	G: Rule-Consciousness	 H: Social Boldness	I: Sensitivity	L: Vigilance	M: Abstractness	N: Privateness	O: Apprehension	Q1: Openness to Change	 Q2: Self-Reliance	Q3: Perfectionism	Q4: Tension
__A: Warmth	13,69	2,567753165	2,132941176	4,292	1,233333333	9,081818182	2,352891207	-2,22	-1,278181818	-6,272923077	-1,021124361	0,093527778	-6,302758621	-0,296	-2,804291667
C: Emotional Stability	2,567753165	16,6649976	3,235806031	2,449367089	5,443037975	8,016110472	-3,664924824	-6,205063291	-8,461449942	-2,185589094	-11,45402497	-0,088449367	-6,587952859	3,265822785	-8,372072785
E: Dominance	2,132941176	3,235806031	12,98118512	2,161764706	0,800653595	6,013636364	-1,886845796	0,144117647	-1,86697861	-2,732692308	-3,645906403	0,208169935	-2,745689655	2,594117647	0,160631127
F: Liveliness	4,292	2,449367089	2,161764706	16	-1,62962963	7,854545455	-0,598509687	0,48	1,036363636	-4,996923077	-1,839863714	0,158888889	-8,248275862	-1,6	-1,426666667
G: Rule-Consciousness	1,233333333	5,443037975	0,800653595	-1,62962963	13,71742112	3,090909091	-3,047965999	-2,666666667	-7,516835017	0,165242165	-3,577512777	-0,387860082	-2,82247765	5,925925926	-5,614197531
 H: Social Boldness	9,081818182	8,016110472	6,013636364	7,854545455	3,090909091	24,09917355	-1,101801924	-3,730909091	-4,02768595	-8,97986014	-7,677249497	0,124090909	-9,242633229	2,552727273	-7,2225
I: Sensitivity	2,352891207	-3,664924824	-1,886845796	-0,598509687	-3,047965999	-1,101801924	13,99272834	-0,299254844	6,138124915	-1,668921243	3,957352168	0,378224872	3,18603217	-2,842921013	1,334177844
L: Vigilance	-2,22	-6,205063291	0,144117647	0,48	-2,666666667	-3,730909091	-0,299254844	16	4,663636364	3,569230769	5,151618399	-0,028888889	3,406896552	-0,16	5,706666667
M: Abstractness	-1,278181818	-8,461449942	-1,86697861	1,036363636	-7,516835017	-4,02768595	6,138124915	4,663636364	18,64669421	-0,385314685	7,150379433	0,623737374	4,839341693	-6,909090909	5,775568182
N: Privateness	-6,272923077	-2,185589094	-2,732692308	-4,996923077	0,165242165	-8,97986014	-1,668921243	3,569230769	-0,385314685	19,90532544	1,02607784	-0,241666667	5,8	0,892307692	2,585833333
O: Apprehension	-1,021124361	-11,45402497	-3,645906403	-1,839863714	-3,577512777	-7,677249497	3,957352168	5,151618399	7,150379433	1,02607784	21,15686553	0,066439523	5,567173824	-1,655877342	9,22806644
Q1: Openness to Change	0,093527778	-0,088449367	0,208169935	0,158888889	-0,387860082	0,124090909	0,378224872	-0,028888889	0,623737374	-0,241666667	0,066439523	0,130401235	0,080938697	-0,26	0,016099537
 Q2: Self-Reliance	-6,302758621	-6,587952859	-2,745689655	-8,248275862	-2,82247765	-9,242633229	3,18603217	3,406896552	4,839341693	5,8	5,567173824	0,080938697	20,09512485	-0,537931034	5,995689655
Q3: Perfectionism	-0,296	3,265822785	2,594117647	-1,6	5,925925926	2,552727273	-2,842921013	-0,16	-6,909090909	0,892307692	-1,655877342	-0,26	-0,537931034	16	-3,388333333
Q4: Tension	-0,280429167	-0,837207278	0,016063113	-0,142666667	-0,561419753	-0,72225	0,133417784	0,570666667	0,577556818	0,258583333	0,922806644	0,001609954	0,599568966	-0,338833333	19,87673611
